# Supplementary material for: Laparoscopic Living Donor Nephrectomy: Learning Curve Analysis Through 1446 Cases and Outcomes from 200 Consecutive Mastery-Phase Procedures—How I Do It
Source: J Clin Med. 2026 Feb 9;15(4):1363. doi: 10.3390/jcm15041363 (PMC12941911; doi:10.3390/jcm15041363)
Supplement: Supplementary file 1 [file jcm-15-01363-s001.zip]

Archive with 1 entries (1 files):
- jcm-4115715-supplementary.pdf
